# Supplementary material for: Glomerular Galactose-Deficient IgA1(KM55) Positive May Predict Poorer Prognosis in Coexisting Primary Membranous Nephropathy and IgA Nephropathy Patients
Source: Cells. 2022 Dec 28;12(1):116. doi: 10.3390/cells12010116 (PMC9818871; doi:10.3390/cells12010116)
Supplement: Supplementary file 1 [file cells-12-00116-s001.zip]

Archive with 1 entries (1 files):
- cells-2009822-supplementary.pdf
